# Supplementary material for: Scaffolds for Cartilage Tissue Engineering from a Blend of Polyethersulfone and Polyurethane Polymers
Source: Molecules. 2023 Apr 3;28(7):3195. doi: 10.3390/molecules28073195 (PMC10095814; doi:10.3390/molecules28073195)
Supplement: Supplementary file 1 [file molecules-28-03195-s001.zip]

Archive with 1 entries (1 files):
- molecules-2256635-supplementary.pdf
